# Supplementary material for: Porous Nanostructure, Lipid Composition, and Degree of Drug Supersaturation Modulate In Vitro Fenofibrate Solubilization in Silica-Lipid Hybrids
Source: Pharmaceutics. 2020 Jul 21;12(7):687. doi: 10.3390/pharmaceutics12070687 (PMC7408050; doi:10.3390/pharmaceutics12070687)
Supplement: Supplementary file 1 [file pharmaceutics-12-00687-s001.zip]

Archive with 1 entries (1 files):
- pharmaceutics-872038-supplementary.docx
